# Supplementary material for: Novel and Annotated Long Noncoding RNAs Associated with Ischemia in the Human Heart
Source: Int J Mol Sci. 2021 Oct 20;22(21):11324. doi: 10.3390/ijms222111324 (PMC8583240; doi:10.3390/ijms222111324)
Supplement: Supplementary file 1 [file ijms-22-11324-s001.zip]

Archive with 1 entries (1 files):
- ijms-1417197-supplementary.pdf
